# Supplementary material for: Comprehensive Grading System for Experimental Autoimmune Uveitis in Mice
Source: Biomedicines. 2023 Jul 18;11(7):2022. doi: 10.3390/biomedicines11072022 (PMC10377264; doi:10.3390/biomedicines11072022)
Supplement: Supplementary file 1 [file biomedicines-11-02022-s001.zip]

Archive with 1 entries (1 files):
- biomedicines-2436374-supplementary.pdf
